# Supplementary material for: Genome-partitioning strategy, plastid and nuclear phylogenomic discordance, and its evolutionary implications of Clematis (Ranunculaceae)
Source: Front Plant Sci. 2022 Nov 14;13:1059379. doi: 10.3389/fpls.2022.1059379 (PMC9703796; doi:10.3389/fpls.2022.1059379)
Supplement: Supplementary Table S1 — Sample information of genome skimming data in this study. [file Table_1.xlsx]

## Sheet: Sheet1
Supplementary Table S1 Sample information of genome skimming data in this study.
Species	Sample locality	Voucher	Source of materials	SRA number	Reference	Number of Reads	Size of data (Gbp)	Q20 (%)	Q30 (%)	missing data% [Geneious-0MS (99,179bp)]	missing data% [Geneious-0.05MS (375,536bp)]	missing data% [Geneious-0.1MS (2,066,289bp)]	missing data% (GATK-0.4MS (21,767bp])	missing data% [GATK-0.5MS (48,933bp)]	missing data% [GATK-0.6MS (100,223bp)]
Anemoclema glaucifolium	Jianchuan, Yunnan, China	L. Xie 20190716-05	silica-dried	SRR19447964	This study	41714168	5.83	97.1	93.6	0	19.4	51.7	66.7	30.1	85.7
Clematis armandii	Gulin, Sichuan, China	2018040606	silica-dried	SRR19447896	This study	41901058	5.85	97.7	93.6	0	0.5	1.3	24.5	34.9	44.2
Clematis aureolata	Ko Chang, Thailand	LRD16	silica-dried	SRR19447891	This study	38098108	5.32	98.2	94.5	0	3.8	30.8	53.3	65.6	72.8
Clematis brevicaudata	Sizuolou, Beijing, China	LRD c.b 8	silica-dried	SRR19447930	This study	44489882	6.22	97.5	92.6	0	0.2	0.7	17	26.1	34.3
Clematis chrysocoma	Yangbi, Yunnan, China	20190716-07	silica-dried	SRR19447886	This study	56550820	7.9	97	91.9	0	0.1	0.3	18.8	27.7	35.1
Clematis crassifolia	Hechi, Guangxi, China	2017112105	silica-dried	SRR19447962	This study	41517836	5.8	97.3	92.3	0	0.5	1.4	24	34.2	44.1
Clematis fruticosa	Datong, Shanxi, China	20170064	silica-dried	SRR19447960	This study	40529356	5.66	97.8	93.7	0	0.4	1.2	22.1	31.6	40.6
Clematis fusca	–	–	silica-dried	SRR16609054	NCBI	18530988	2.59	95.4	89.4	0	16	40.4	34.9	47.4	56
Clematis glauca	Liancheng, Gansu, China	2018072234	silica-dried	SRR19447895	This study	40727636	5.69	97.8	93.8	0	0.3	1	21.6	30.8	39.6
Clematis gouriana	Jiangyou, Sichuan, China	LRD8	silica-dried	SRR19447959	This study	39959562	5.58	97.9	94.2	0	0.3	0.9	20.5	29.9	39.1
Clematis gratopsis	Liancheng, Gansu, China	2018072237	silica-dried	SRR19447957	This study	38243916	5.34	97.9	93.9	0	0.3	0.9	19.9	29.5	38.6
Clematis heracleifolia	Yudushan, Beijing, China	2021080612	silica-dried	SRR19447955	This study	37051084	5.18	96.7	90.9	0	0.3	1.2	18.8	28.9	38.5
Clematis huchouensis	Cult. in Chengdu, Sichuan, China	LRD9	silica-dried	SRR19447948	This study	40325238	5.63	97.9	93.9	0	0.3	1.1	30.6	41.1	49.4
Clematis lasiandra	Gulin, Sichuan, China	LRD11	silica-dried	SRR19447894	This study	39988010	5.59	97.6	93.5	0	0.3	1.3	23.5	34.2	43.7
Clematis leschenaultiana	Hechi, Guangxi, China	2017112107	silica-dried	SRR19447944	This study	40402456	5.64	97.7	93.6	0	0.3	1.2	22.4	32.9	42.1
Clematis loureiriana	Lingyun, Guangxi, China	LRD4	silica-dried	SRR19447884	This study	40378554	5.64	98	94.1	0	1.1	5.3	38	51.4	61.2
Clematis macropetala	Donglingshan, Beijing, China	L. Xie 20120612	silica-dried	SRR19447942	NCBI	19518026	2.73	97.1	92	0	1	2.8	26	37.9	48.4
Clematis montana	Shangri-la, Yunnan, China	2019071601	silica-dried	SRR19447893	This study	38433348	5.37	97.6	93.4	0	0.4	1	19.5	29.7	39.5
Clematis otophora	Shennongjia, Hubei, China	20191122-01	silica-dried	SRR19447889	This study	43714606	6.11	97.4	92.8	0	0.3	0.9	21.4	30.7	39.7
Clematis peterae	Emeishan, Sichuan, China	LRD13	silica-dried	SRR19447938	This study	36454874	5.09	97.7	93.6	0	0.3	1	20.3	30.4	39.3
Clematis pilulifera	Yangchun, Guangdong, China	Xie&Liao2014022	silica-dried	SRR19447937	NCBI	16747650	2.34	98.9	96.9	0	20.1	60.7	62.7	75.9	83
Clematis psliandra	Hualian, Taiwan, China	T.Y.A.Yang et al. 13229	specimen	SRR19447935	This study	39678816	5.54	96.6	91	0	0.3	1.2	19	28.7	37.3
Clematis rehderiana	Derong, Sichuan, China	2019072003	silica-dried	SRR19447892	This study	40512142	5.66	97.8	93.7	0	0.4	1	20.4	29.8	39.1
Clematis repens	Emeishan, Sichuan, China	2018041104	silica-dried	SRR19447933	This study	40899220	5.71	97.5	93.3	0	0.3	1.1	21.9	31.8	41.4
Clematis reticulata	Gainsville, Florida, US	L. Xie 201706002	silica-dried	SRR19447885	NCBI	19919942	2.78	96	93.9	0	1.1	3	40.6	53.5	62.2
Clematis sibirica	Zhangjiakou, Hebei, China	L. Xie 2019051801	silica-dried	SRR19447932	This study	41137384	5.75	97.6	93.5	0	0.3	1.2	20.8	30.3	39.3
Clematis smilacifolia	Sipsongpanna, Yunnan, China	20190124-03	silica-dried	SRR19447931	This study	48321018	6.75	97.3	92.3	0	1.5	7.7	35.2	47.2	56.5
Clematis songorica	Kashi, Xinjiang, China	HJKS2019082402	silica-dried	SRR19447888	This study	36283694	5.07	98.1	94.5	0	1.5	1.6	28.8	35.5	43.8
Clematis speciosa	Kochi-ken, Honshu Island, Japan	Taku Miyazaki 0310407	specimen	SRR19447929	This study	44085782	6.16	96.8	91.5	0	0.3	1	18.1	27.8	36.4
Clematis terniflora	Renheping, Hubei, China	20191120-02	silica-dried	SRR19447922	This study	37560192	5.25	97.8	94	0	0.7	1.7	25.7	37	47
Clematis tibetana	Gyirong, Xizang, China	XH087	silica-dried	SRR19447890	This study	40093218	5.6	98.1	94.4	0	0.4	1.2	22.6	32.5	41.7
Clematis tubulosa	Badaling, Beijing, China	2021080629	silica-dried	SRR19447917	This study	46327586	6.47	96.5	90.8	0	0.2	0.7	17.4	26.5	35
Clematis viridis	Jomda, Xizang, China	HJJD2018070607	silica-dried	SRR19447887	This study	41707400	5.83	97.6	93.3	0	0.5	1.3	20.5	30.1	38.9
