# Supplementary material for: Genome-partitioning strategy, plastid and nuclear phylogenomic discordance, and its evolutionary implications of Clematis (Ranunculaceae)
Source: Front Plant Sci. 2022 Nov 14;13:1059379. doi: 10.3389/fpls.2022.1059379 (PMC9703796; doi:10.3389/fpls.2022.1059379)
Supplement: Supplementary Table S3 — Plastid genome features of the Clematis species in this study. [file Table_3.xlsx]

## Sheet: Sheet1
Supplementary Table S3 Plastid genome features of the Clematis species in this study.
Species	Genome size (bp)	Length of LSC (bp)	Length of SSC (bp)	Length of IR (bp)	GC content (%)	Protein encoding	tRNA	rRNA	Duplicated in IRs	GeneBank Accessions	Reference
Anemoclema glauciifolium	160399	80250	17637	31256	0.379	79	29	4	25	MH205609	NCBI
Clematis armandii	159353	79261	17978	31057	0.38	79	29	4	25	ON520699	This study
Clematis aureolata	159548	79359	18038	31055	0.379	79	29	4	25	ON520700	This study
Clematis brevicaudata	159641	79395	18112	31067	0.38	79	29	4	25	MT796614	NCBI
Clematis chrysocoma	159584	79426	18112	31023	0.38	79	29	4	25	MT876485	NCBI
Clematis crassifolia	159312	79234	17982	31048	0.38	79	29	4	25	MT876487	NCBI
Clematis fruticosa	159796	79521	18185	31045	0.38	79	29	4	25	MT876492	NCBI
Clematis fusca	159609	79478	18053	31039	0.38	79	29	4	25	KM652489	NCBI
Clematis glauca	159581	79511	17986	31042	0.379	79	29	4	25	ON520701	This study
Clematis gouriana	159681	79483	18052	31073	0.38	79	29	4	25	ON411429	This study
Clematis gratopsis	159643	79395	18114	31067	0.38	79	29	4	25	ON411431	This study
Clematis heracleifolia	159657	79409	18114	31067	0.38	79	29	4	25	ON458027	This study
Clematis huchouensis	159590	79461	18049	31040	0.38	79	29	4	25	MT876495	This study
Clematis lasiandra	159334	79074	18096	31082	0.38	79	29	4	25	MT876499	NCBI
Clematis leschenaultiana	159622	79422	18068	31066	0.38	79	29	4	25	MT876500	This study
Clematis loureiriana	159740	79538	18120	31041	0.38	79	29	4	25	MT876502	NCBI
Clematis macropetala	159671	79447	18162	31031	0.38	79	29	4	25	MT876503	NCBI
Clematis montana	159602	79424	18132	31023	0.38	79	29	4	25	ON520702	This study
Clematis otophora	159534	79293	18127	31057	0.38	79	29	4	25	ON520703	This study
Clematis peterae	159676	79491	18039	31073	0.38	79	29	4	25	ON411438	This study
Clematis pilulifera	159513	79312	18093	31054	0.379	79	29	4	25	KY120887	NCBI
Clematis psliandra	159622	79693	18094	31073	0.38	79	29	4	25	ON411439	This study
Clematis rehderiana	159582	79443	18081	31029	0.38	79	29	4	25	ON520704	This study
Clematis repens	159783	79480	18185	31059	0.38	79	29	4	25	MG675222	NCBI
Clematis reticulata	159284	79132	18060	31046	0.38	79	29	4	25	MT876512	NCBI
Clematis sibirica	159675	79433	18160	31041	0.379	79	29	4	25	MT876514	NCBI
Clematis smilacifolia	159671	79442	18139	31045	0.379	79	29	4	25	KY083057	NCBI
Clematis songarica	159822	79532	18200	31045	0.38	79	29	4	25	MT876515	NCBI
Clematis speciosa	159753	79330	18140	31048	0.38	79	29	4	25	ON458030	This study
Clematis terniflora	159494	79317	18097	31040	0.38	79	29	4	25	ON411445	This study
Clematis tibetana	159540	79378	18082	31040	0.38	79	29	4	25	ON520705	This study
Clematis tubulosa	159651	79398	18125	31064	0.38	79	29	4	25	ON411449	This study
Clematis viridis	159847	79526	18229	31046	0.38	79	29	4	25	MT876519	NCBI
